# Supplementary material for: The Relationship of Tree Nuts and Peanuts with Adiposity Parameters: A Systematic Review and Network Meta-Analysis
Source: Nutrients. 2021 Jun 30;13(7):2251. doi: 10.3390/nu13072251 (PMC8308485; doi:10.3390/nu13072251)
Supplement: Supplementary file 1 [file nutrients-13-02251-s001.zip]

Archive with 1 entries (1 files):
- nutrients-1241018-supplementary.pdf
